# Supplementary material for: Evolutionary dynamics of molecular markers during local adaptation: a case study in Drosophila subobscura
Source: BMC Evol Biol. 2008 Feb 26;8:66. doi: 10.1186/1471-2148-8-66 (PMC2266711; doi:10.1186/1471-2148-8-66)
Supplement: Additional file 1 — Genetic Variability of AR and TW populations. Mean allele number and expected heterozygosity per locus for the AR and TW groups of populations at generations 3, 14 and 40 of laboratory evolution. [file 1471-2148-8-66-S1.xls]

## Sheet: Additional file 1
Table A1
Genetic Variability of AR and TW populations.
				Generation 3		Generation14		Generation 40
Regime	Population	Locus	Chrom. Location	Na	HEXP	Na	HEXP	Na	HEXP
AR	1	DSUB01	O	9	0.793	8	0.806	7	0.725
AR	1	DSUB02	O	12	0.836	8	0.763	8	0.719
AR	1	DSUB05	A	20	0.946	13	0.91	14	0.89
AR	1	DSUB10	U	16	0.908	13	0.896	11	0.889
AR	1	DSUB14	O	4	0.252	5	0.504	4	0.593
AR	1	DSUB19	A	11	0.868	10	0.815	7	0.811
AR	1	DSUB20	E	18	0.921	14	0.88	12	0.823
AR	1	DSUB21	A	11	0.897	9	0.822	7	0.757
AR	1	DSUB23	J	13	0.861	9	0.767	11	0.773
AR	1	DSUB27	J	12	0.875	10	0.88	8	0.812
AR	2	DSUB01	O	9	0.828	8	0.738	6	0.743
AR	2	DSUB02	O	14	0.862	10	0.828	9	0.781
AR	2	DSUB05	A	18	0.936	11	0.872	8	0.803
AR	2	DSUB10	U	18	0.944	14	0.918	12	0.846
AR	2	DSUB14	O	3	0.33	3	0.464	4	0.598
AR	2	DSUB19	A	12	0.859	10	0.885	7	0.821
AR	2	DSUB20	E	24	0.956	17	0.93	14	0.867
AR	2	DSUB21	A	12	0.89	8	0.814	8	0.785
AR	2	DSUB23	J	11	0.855	11	0.789	5	0.687
AR	2	DSUB27	J	11	0.854	10	0.832	8	0.795
AR	3	DSUB01	O	10	0.859	8	0.805	7	0.812
AR	3	DSUB02	O	13	0.867	10	0.866	7	0.791
AR	3	DSUB05	A	22	0.95	15	0.923	12	0.868
AR	3	DSUB10	U	17	0.914	17	0.919	15	0.873
AR	3	DSUB14	O	5	0.276	3	0.405	4	0.418
AR	3	DSUB19	A	12	0.886	10	0.853	8	0.836
AR	3	DSUB20	E	21	0.949	16	0.883	13	0.89
AR	3	DSUB21	A	11	0.888	10	0.865	8	0.815
AR	3	DSUB23	J	14	0.832	13	0.791	8	0.775
AR	3	DSUB27	J	11	0.866	8	0.812	7	0.823
TW	1	DSUB01	O	11	0.898	9	0.865	7	0.832
TW	1	DSUB02	O	16	0.888	10	0.758	8	0.538
TW	1	DSUB05	A	21	0.942	11	0.793	15	0.903
TW	1	DSUB10	U	16	0.916	12	0.874	12	0.818
TW	1	DSUB14	O	4	0.307	2	0.494	2	0.499
TW	1	DSUB19	A	12	0.851	7	0.72	6	0.483
TW	1	DSUB20	E	19	0.946	18	0.921	13	0.901
TW	1	DSUB21	A	13	0.894	11	0.796	9	0.807
TW	1	DSUB23	J	13	0.844	12	0.897	11	0.864
TW	1	DSUB27	J	11	0.86	9	0.796	7	0.738
TW	2	DSUB01	O	10	0.881	11	0.888	10	0.822
TW	2	DSUB02	O	17	0.912	13	0.777	12	0.844
TW	2	DSUB05	A	20	0.92	11	0.876	13	0.794
TW	2	DSUB10	U	20	0.94	11	0.752	9	0.645
TW	2	DSUB14	O	3	0.327	4	0.535	2	0.325
TW	2	DSUB19	A	12	0.866	8	0.834	6	0.788
TW	2	DSUB20	E	22	0.949	14	0.893	14	0.862
TW	2	DSUB21	A	10	0.876	10	0.872	8	0.802
TW	2	DSUB23	J	13	0.83	12	0.857	10	0.838
TW	2	DSUB27	J	13	0.882	12	0.837	11	0.814
TW	3	DSUB01	O	10	0.901	9	0.771	8	0.812
TW	3	DSUB02	O	16	0.91	9	0.447	7	0.724
TW	3	DSUB05	A	19	0.915	10	0.868	8	0.78
TW	3	DSUB10	U	20	0.946	12	0.873	10	0.847
TW	3	DSUB14	O	3	0.22	2	0.413	3	0.414
TW	3	DSUB19	A	12	0.86	10	0.835	7	0.79
TW	3	DSUB20	E	24	0.953	19	0.93	14	0.9
TW	3	DSUB21	A	10	0.865	9	0.773	7	0.794
TW	3	DSUB23	J	14	0.838	12	0.831	9	0.756
TW	3	DSUB27	J	12	0.872	11	0.863	9	0.826
Note.- Na - Allele number; HEXP - Expected Heterozygosity
