# Supplementary material for: Evolutionary dynamics of molecular markers during local adaptation: a case study in Drosophila subobscura
Source: BMC Evol Biol. 2008 Feb 26;8:66. doi: 10.1186/1471-2148-8-66 (PMC2266711; doi:10.1186/1471-2148-8-66)
Supplement: Additional file 2 — Pairwise Fst comparisons between AR and TW populations. Genetic differentiation between AR and TW populations at each of the three generations analyzed: generation 3, 14 and 40. [file 1471-2148-8-66-S2.xls]

## Sheet: Additional file 4
Table A2
Pairwise Fst comparisons between AR and TW populations.
		AR1 G3	AR2 G3	AR3 G3
	TW1 G3	0.017	0.012	0.011
	TW2 G3	0.021	0.013	0.014
	TW3 G3	0.02	0.015	0.016
		AR1 G14	AR2 G14	AR3 G14
	TW1 G14	0.091	0.087	0.069
	TW2 G14	0.073	0.065	0.055
	TW3 G14	0.065	0.079	0.057
		AR1 G40	AR2 G40	AR3 G40
	TW1 G40	0.11	0.14	0.135
	TW2 G40	0.105	0.12	0.098
	TW3 G40	0.061	0.106	0.081
Note.- All pairwise comparisons are highly significant (p<0.01).
Pairwise Fst values and corresponding significance values
(calculated by permutation) were calculated using ARLEQUIN, version 2.000.
To account for multiple testing, we used the sequential Bonferroni method.
