# Supplementary material for: Evolutionary dynamics of molecular markers during local adaptation: a case study in Drosophila subobscura
Source: BMC Evol Biol. 2008 Feb 26;8:66. doi: 10.1186/1471-2148-8-66 (PMC2266711; doi:10.1186/1471-2148-8-66)
Supplement: Additional file 3 — Pairwise Fst comparisons within and across laboratory generations. Genetic differentiation in each set of replicate populations (AR or TW) within and across generations analyzed. [file 1471-2148-8-66-S3.xls]

## Sheet: Additional file 5
Table A3
Pairwise Fst comparisons within and across laboratory generations.
Pairwise Fst comparisons between AR populations
	AR1 G3	AR2 G3	AR3 G3	AR1 G14	AR2 G14	AR3 G14	AR1 G40	AR2 G40	AR3 G40
AR1 G3	-	0.0076	0.0026	0.0219	0.0194	0.0126	0.0432	0.0583	0.0241
AR2 G3	n.s.	-	0.0011	0.0308	0.0256	0.0104	0.0461	0.0685	0.0341
AR3 G3	n.s.	n.s.	-	0.0277	0.0225	0.0067	0.0435	0.0624	0.028
AR1 G14	**	**	**	-	0.0283	0.0298	0.016	0.0532	0.0421
AR2 G14	**	**	**	**	-	0.0217	0.0434	0.0309	0.0366
AR3 G14	*	n.s.	n.s.	**	**	-	0.0362	0.0707	0.0149
AR1 G40	**	**	**	**	**	**	-	0.0641	0.0566
AR2 G40	**	**	**	**	**	**	**	-	0.0726
AR3 G40	**	**	**	**	**	**	**	**	-
Pairwise Fst comparisons between TW populations
	TW1 G3	TW2 G3	TW3 G3	TW1 G14	TW2 G14	TW3 G14	TW1 G40	TW2 G40	TW3 G40
TW1 G3	-	0.0028	0.0004	0.0323	0.0242	0.0426	0.0611	0.0401	0.0497
TW2 G3	n.s.	-	0.0008	0.043	0.0267	0.0422	0.0681	0.0445	0.0476
TW3 G3	n.s.	n.s.	-	0.0466	0.0337	0.0404	0.072	0.0489	0.0444
TW1 G14	**	**	**	-	0.0296	0.0516	0.0268	0.0636	0.0811
TW2 G14	**	**	**	**	-	0.0323	0.0465	0.0316	0.0537
TW3 G14	**	**	**	**	**	-	0.067	0.0754	0.02
TW1 G40	**	**	**	**	**	**	-	0.0572	0.0958
TW2 G40	**	**	**	**	**	**	**	-	0.0792
TW3 G40	**	**	**	**	**	**	**	**	-
Note.-Below diagonal - Pairwise Fst values; Above diagonal - P values (n.s. - p>0.05; * - 0.01<p<0.05; ** - p<0.01)
Pairwise Fst values and corresponding significance values (calculated by permutation) were calculated using
ARLEQUIN, version 2.000. To account for multiple testing, we used the sequential Bonferroni method.
